# Supplementary material for: Impaired peroxisomal import in Drosophila oenocytes causes cardiac dysfunction by inducing upd3 as a peroxikine
Source: Nat Commun. 2020 Jun 10;11:2943. doi: 10.1038/s41467-020-16781-w (PMC7286907; doi:10.1038/s41467-020-16781-w)
Supplement: Supplementary file 4 — Source Data [file 41467_2020_16781_MOESM4_ESM.xlsx]

## Sheet: Fig1a
Fig 1a
WT	catalase RNAi	SOD1 RNAi
0.144431	0.735307	0.534892
0.147793	0.321551	0.557442
0.068795	0.162642	0.6112
0.332704	1.87963	0.283313
0.144343	0.835967	0.959101
0.148868	0.332724	0.866453
0.09465	0.186791	0.268995
0.058016	0.393139	0.889519
0.116097	0.256647	0.150458
0.140946	0.378685
0.215271	0.128373
0.477344	0.29794
0.247782	0.150291
0.094091
0.213806
0.553143
*Are outliers excluded from the analysis

## Sheet: Fig1c
Fig1c
396 h2o	PQ 396	SOD OE h2o	PQ SOD OE
4.88	7.52	4.76	0
0.37	5.31	5.21	0
0.15	0.98	0.98	0.3
0.07	4.63	1.04	2.28
0.95	3.47	1.53	0.21
3.47	9.65	0.03	0.35
0.05	7.69	0.01	0.27
0.01	1.51	0.02	0.45
0.83		0.03	0.4
0.11		0.03	0
0.17		0.35	0
0.54		0.18	0
0.01		0.02
		0.31
		0.47
		0.21

## Sheet: Fig1e
Fig1e
0RU H2O	0RU PQ	200RU H2O	200RU PQ
0.275057	0.489641	0.627653	0.459356
0.074901	0.166633	0.305056	0.198632
0.162272	0.171778	0.837815	0.505777
0.237857	0.178976	0.239493	0.3847
0.26046	0.589369	0.392695	0.417941
0.156615	0.725355	0.245074	0.276534
0.236919	0.268959	0.120007	0.196363
0.315829	0.228753	0.269815	0.070426
0.079772	0.304972	0.063971	0.3158
0.294903	0.151962	0.076702	0.199325
0.287154	0.438861	0.173941	0.117149
0.655117	0.56352	0.200974	0.360971
0.164071	0.371913	0.057868	0.239957
0.156717	0.995699	0.035801	0.34313
0.178131	0.298786	0.35494	0.549739
0.362055	0.435525	0.33521
0.135329		0.413117
		0.204905
		0.100558

## Sheet: Fig1f
Fig1f
0RU H2O	0RU PQ	200RU H2O	200RU PQ
0.448648	0.57778	0.244291	0.371886
0.224262	1.18196	0.113078	0.582842
0.300184	0.427832	0.097683	0.306389
0.283879	1.15496	0.386194	0.448732
0.190713	0.741466	0.521082	0.531068
0.261673	0.184623	0.20994	0.324849
0.231901	0.068749	0.146655	0.556812
0.300054	0.491477	0.421463	0.41402
0.566272	0.210396	0.171477	0.164589
0.314105	0.253817	0.23589	0.416587
0.505175	0.671134	0.104043	0.475571
0.451107	1.72744	0.298097	0.114872
0.335328	0.424356	0.366928	1.60511*
0.346151	0.2779	0.203276	0.825716
0.26476	0.980532	0.279152	0.40552
	0.154671	0.520453	0.0928
	1.21224	0.463761	0.59153
	0.873423	0.252445	0.240888
		0.371109
		0.180805
		0.281524

## Sheet: Fig1h
Fig1h
0RU H2O	200RU-Young	0RU-Old	200RU-Old
0.074901	0.837815	0.588786	0.091211
0.079772	0.173941	0.820305	0.204426
0.135329	0.100558	0.449935	0.090077
0.156615	0.269815	0.327401	0.16225
0.156717	0.33521	0.489882	1.31211
0.162272	0.239493	0.141402	0.151584
0.164071	0.35494	1.05905	0.778319
0.178131	0.413117	0.352735	0.192526
0.236919	0.063971	0.216849	0.141551
0.237857	0.245074	0.755339	0.121437
0.26046	0.120007	1.91923	0.292189
0.275057	0.627653	1.71213	0.277081
0.287154	0.035801	0.617298	0.741432
0.294903	0.200974	0.49947	0.146301
0.315829	0.076702		0.47569
0.362055	0.204905		0.710715
0.655117	0.305056		1.73879
	0.392695		0.209218
	0.057868

## Sheet: Fig2b
Fig2b	*Are outliers excluded from the analysis
H2O	pq	TotF	TotM	TotC	TotA	Upd2	Upd3	Ag5r2	PGRP-sc1	PGRP-sb1	NimB4	Notum	Npc2b	PGRP Sc2	Bth D	BG 642167	CecC	CG13618	CG14259	CG15201	CG17633	CG18628	Sala	Lectin-bcb	CG34051	CG13806	CG11852	Spz4
0.087516	0.361951	0.119409	0.316681	0.858468	0.219916	0.075299	0.361793	0.257195	0.162865	0.090418	0.414111	0.051827	0.309244	0.214787	0.210719	0.136458	0.179456	0.219341	0.115814	0.133358	0.81736	0.301435	0.183367	0.352829	0.070256	0.328581	0.359601	0.781127
0.043487	0.331797	0.076016	1.01759	0.160217	0.17826	0.288603	0.652203*	0.118381	0.313539	0.043611	0.453457	0.181711	0.34451	0.21877	0.171365	0.446848	0.291495	0.141124	0.557277	0.214354	0.263703	0.233036	0.118757	0.308779	0.164367	0.345501	0.295947	0.371015
0.183704	0.12752	0.127812	0.194713	0.211853	0.329993	0.080734	0.255912	0.252063	0.084993	0.21387	0.432213	0.245811	0.069541	0.176427	0.959997	0.305795	0.204142	0.378338	0.155472	0.390739	0.339226	0.229481	0.102797	0.386	0.101459	0.446914	1.11074	0.233894
0.213368	0.156301	0.072121	0.11754	0.432538	0.118899	0.03832	0.093567	0.446444	0.272208	0.195462	0.175954	0.113248	0.157319	0.303678	0.13998	0.444287	0.454161	0.1519	1.25065	0.916971	0.336052	0.16429	0.746502	0.256698	0.069516	0.264044	0.409451	0.096064
0.07172	0.11623	0.080301	0.455382	0.454572	0.111308	0.182032	0.244041	0.351822	0.33955	0.225708	0.378922	0.091806	0.146426	0.246407	0.248314	0.206659	0.373062	0.437629	0.245582	0.352367	0.502441	0.150925	0.233132	0.278093	0.079812	0.246793	0.553518	0.711349
0.09004	0.164141	0.188893	0.236811	0.285156	0.121295	0.067291	0.114422	0.223369	0.222447	0.196012	0.288994	0.204692	0.542373	0.273786	0.14903	0.089047	0.36557	0.257186	0.246296	0.212213	0.533974	0.253091	0.506884	0.824789	0.389476	0.435405	0.421845	0.396468
0.064464	0.242776	0.243608	0.748416	0.13289	0.241718	0.301466	0.145043	0.201274	0.674708	0.134505	0.96656	0.321668	0.533663	0.317384	0.322994	0.159705	0.209859	0.226376	1.52983	0.25112	0.618407	0.531962	0.282956	0.211293	0.165189	0.440491	0.27073	0.334258
0.098087	1.21288	1.13039	0.140167	0.47522	0.163633	0.08389	0.4033	0.132033	0.121469	0.243904	0.298279	0.417852	0.272852	0.314368	0.403955	0.156426	0.226233	0.135729	0.283364	0.312512	0.165229	0.286576	1.04917		1.18285	0.809973	0.339546	0.394411
0.069473	0.82935	0.276587	0.313536	0.23694	0.16688	0.21657	0.081495	0.112874	0.197279	0.192723	0.626753	0.254763	0.219366	0.086246	0.666141	0.228032	0.226878	0.346967	0.065302	0.156339	0.253945	0.159913	0.411794		0.135882	0.303113	0.545394	0.094869
0.062717	0.191243	0.358553	0.146628	0.194301	0.057604	0.050974	0.190888	0.146615	0.062605	0.189189	0.304357	0.111148	1.41748	0.262426	0.243302	0.468061	0.894413	0.189816	0.15152	0.279565	0.239897	0.133988	0.100072		0.086491	0.78438	0.259165	0.27718
0.06172	0.607636	0.72328	0.580223	0.078547	0.673011*	1.58205	0.443733	0.051307	0.421989	0.175151	0.209484	0.239323	0.170753	0.227845	0.223518	1.02103	0.182563	0.289012	0.052051	0.365499	0.143596	0.203425			0.306839	0.749253	0.743494	0.295706
0.20901	0.150384	0.181315	0.076579	0.300816	0.181097	0.158594	0.156808	0.145339	0.281562	0.191949	0.601575	0.179056	0.182717	0.277455	0.331191	0.15698	0.134825	0.154272	0.055465	0.197014	0.351882	0.310547			0.238683	0.180532	0.542673	0.388691
0.272209	0.056876	0.164035	0.252142	0.202191	0.228129	1.74939	0.064452	0.084221	0.147514	0.042816	0.300121	0.107543	0.213336	0.322204	0.079099	0.31074	0.142582	0.175488	0.076334	0.431733	0.438727	0.390258			0.190271	0.230304	0.270984	0.620673
0.069535	0.59973	0.091063	0.067541	0.067349	0.281771	0.236814	0.212875	0.157377	0.044092	0.14458	0.220732	0.48721	0.035975	0.28228	0.302683	0.129988	0.098314	0.439893	0.146389	0.255121	0.171017	1.61695			0.235192	0.293718	0.471596	0.764869
0.042493	0.243597	0.239236	0.25992	0.068372	0.131238	0.719737	0.34035	0.198291	0.069591	0.04228	0.204309		0.460766		0.249022	0.21516		0.321553	0.238889	0.178225	0.265561	0.243539			0.19468	0.368392	1.00916	0.259398
0.063462	0.170592	0.119152	0.17526		0.247309	0.229197	0.14745	0.237381			0.505106		0.033692		0.140551	0.459847		0.117843	0.053049	0.225748	0.515933	0.429897			0.57365	0.255749	0.551632	0.077404
0.34124	0.826453	0.293258	0.492422		0.179906	0.139619	0.201143	0.16864			0.416634		0.563736		0.482215	0.052636		0.104794	0.170068	0.368285	0.197993	0.127162			2.23581	0.514334	0.371284	0.425798
	0.106383	0.189831	0.125123		0.125527	0.254921	0.20922	0.144918					0.470546			0.171007		0.26392	0.227208	0.569622	0.24271	0.469612			0.851458		0.453166
	0.189673		0.229742		0.139221	0.490277	0.115268	0.342137					0.279999			0.139997		0.188699		0.081346					0.190027		0.308637
	0.226054		0.124454				0.218065	0.042673					0.404716			0.056592		0.27125		0.250005					0.14602		1.37732
	0.293062		0.572339				0.127566	0.214179					0.22853			0.225191									0.224626		0.195541
	0.404266		0.170688				0.142423									0.410068									1.56422		0.452722
	0.242788		0.608013				0.047737									0.381334									0.282059		0.694531
	0.957557		0.176739													0.192378									0.263343		0.356531
	0.138226															0.041024
	0.210567
	0.118193
	0.576249
	0.11863
	0.61783
	0.102621
	0.233296
	0.568325
	0.272334
	0.469974

## Sheet: Fig2c
Fig2c
0RU H2O	0RU PQ	200RU H2O-L1	200RU PQ-L1	200RU H2O-L2	200RU PQ-L2
0.161039	0.814861	0.225639	0.234066	0.392982	0.140878
0.301395	0.130102	0.579469	0.075483	0.138617	0.135382
0.189411	0.132986	0.169219	0.29788	0.065113	0.274528
0.316066	0.630942	0.171023	0.507665	0.216853	0.217896
0.469654	1.36127	0.22497	0.243502	0.528519	0.198503
0.254571	0.281748	0.275501	0.224882	0.095798	0.062647
0.319839	0.478941	0.44648	0.4916	0.189483	0.096244
0.256319	0.559984	0.333378	0.159103	0.148488	0.300501
0.168092	0.318596	0.448516	0.237304	0.240765	0.192827
0.354987	0.667813	0.259052	0.32471	0.209384	0.208449
0.28993	0.81328	0.184356	0.081311	0.224646	0.230117
0.377987	0.647074	0.175137	0.117228	0.871426	0.071291
0.248779	0.142001	0.339072	0.454283	0.179442	0.147097
0.248776	0.399233	0.674418	0.650525	0.200561	0.274059
0.343911	0.316432	0.255515	0.179137	0.207005	0.139369
0.21919	0.297377	0.276337	0.138764	0.124453	0.305671
0.197744	0.332335	0.341736	0.173387	0.325381	0.15616
0.190499	0.263743	0.413357		0.248527	0.427056
0.27083		0.214838		0.262313
0.179406		0.432504		0.343396
		0.196586		0.291656
		0.386043		0.590419
		0.23925

## Sheet: Fig2d
Fig2d
	Young H2O			Old H2O
Upd1	0.000110838	0.00160657		0.000245323	0.000704079	0.0014655
Upd2	0.00084366	0.00140922		0.0184746	0.0112927	0.0206985
Upd3	0.004065	0.00881947		0.126457	0.0998322	0.122441

## Sheet: Fig2e
Fig2e
	Young								Old
Gut	1.110740000*	0.04466	1.630480000*	0.0585	0.044	0.04	0.069	0.017	0.02688	0.0443	0.1010800000*	0.04844
Fat body	0.817560000*	0.00336	0.851440000*	0.00442					0.01292	0.0202	0.01542	0.02194
Ovary	0.00934	0.00646	0.00976	0.0065	0.009	0.019	0.009	0.018	0.00858	0.01696	0.00784	0.0154
Oenocyte	0.00244	0.0032	0.0029	0.0035	0.004	0.003	0.002	0.001	0.0477	0.21896	0.05066	0.21766	0.059	0.248	0.061	0.259

## Sheet: Fig2f
Fig2f
0RU H2O	0RU PQ	200RU H2O	200RU PQ
0.0516202	0.584223	0.386667	0.240929
0.251052	0.297966	0.613046	0.277709
0.70693	0.191073	0.146746	0.455055
0.344947	0.168023	0.442769	0.644031
0.0673159	0.281498	0.128501	0.500247
0.672382	0.105267	0.10427	0.499778
0.299363	0.145169	0.495828	0.519392
0.298339	0.752813	0.190535	0.190111
0.332493	1.12445	0.16212	0.400879
0.509382	0.431596	0.104634	0.070208
1.367571*	0.422074	0.463922	0.423514
0.0693635	1.958542*	0.374474	0.395236
0.311809	0.252306	0.202458	0.746577
0.2948	0.287815	0.17023	0.449277
0.339356	0.813327	0.347333	0.209876
0.312831	0.81187	0.28117	0.475159
0.214207	0.52831	0.188499	0.253591
0.226692	0.756687		0.586795
0.429372	0.471199
0.146762	0.259826
0.524067	1.00506
0.199038	0.193464
0.143315	0.494972
0.338937	0.209129
0.402168	0.187052
1.306779*	0.194999
0.325096	0.694535
0.239072	0.199423
0.214744
0.362539
0.553859
0.136496
0.16942
0.119882
0.184207
0.306899
0.356286
0.14139
0.493206
0.392525
0.412344
0.34813
0.349342
0.27614
0.740737
0.226692
0.429372
0.146762
0.524067
0.199038
0.143315
0.338937
0.402168
1.306779*
0.325096

[truncated: 66 more sheets: Fig2h, Fig2i, Fig2j, Fig2k, Fig3b, Fig3c, Fig3d, Fig3e, Fig3g, Fig3i, Fig3k, Fig3l, Fig4b, Fig4c, Fig4d, Fig4e, Fig4g, Fig4i, Fig4j, Fig5a …]
